# Supplementary material for: The Gal4-Type Transcription Factor Pro1 Integrates Inputs from Two Different MAPK Cascades to Regulate Development in the Fungal Pathogen Fusarium oxysporum
Source: J Fungi (Basel). 2022 Nov 24;8(12):1242. doi: 10.3390/jof8121242 (PMC9781702; doi:10.3390/jof8121242)
Supplement: Supplementary file 1 [file jof-08-01242-s001.zip]

Archive with 1 entries (1 files):
- jof-2047863-supplementary.pdf
